# Supplementary material for: Bridging Gaps in Vaccine Access and Equity: A Middle Eastern Perspective
Source: Vaccines (Basel). 2025 Jul 29;13(8):806. doi: 10.3390/vaccines13080806 (PMC12390557; doi:10.3390/vaccines13080806)
Supplement: Supplementary file 1 [file vaccines-13-00806-s001.zip]

Archive with 1 entries (1 files):
- vaccines-3707464-supplementary.xlsx
