# Supplementary material for: Bridging Gaps in Vaccine Access and Equity: A Middle Eastern Perspective
Source: Vaccines (Basel). 2025 Jul 29;13(8):806. doi: 10.3390/vaccines13080806 (PMC12390557; doi:10.3390/vaccines13080806)
Supplement: Supplementary file 1 [file vaccines-13-00806-s001.zip › vaccines-3707464-supplementary.xlsx]

## Sheet: COVID-19
CODE	NAME	YEAR	ANTIGEN	SOURCE	COVERAGE
BHR	Bahrain	2024	COVID-19	OWID	80.94
EGY	Egypt	2024	COVID-19	OWID	50.53
IRN	Iran (Islamic Republic of)	2024	COVID-19	OWID	72.83
IRQ	Iraq	2024	COVID-19	OWID	25.72
JOR	Jordan	2024	COVID-19	OWID	42.83
KWT	Kuwait	2024	COVID-19	OWID	75.34
PSE	Palestine	2024	COVID-19	OWID	37.94
OMN	Oman	2024	COVID-19	OWID	69.33
SYR	Syrian Arab Republic	2024	COVID-19	OWID	14.67
LBN	Lebanon	2024	COVID-19	OWID	47.7
QAT	Qatar	2024	COVID-19	OWID	98.61
SAU	Saudi Arabia	2024	COVID-19	OWID	84.04
ARE	United Arab Emirates	2024	COVID-19	OWID	97.55
YEM	Yemen	2024	COVID-19	OWID	2.75
BHR	Bahrain	2023	COVID-19	OWID	80.94
EGY	Egypt	2023	COVID-19	OWID	50.53
IRN	Iran (Islamic Republic of)	2023	COVID-19	OWID	72.83
IRQ	Iraq	2023	COVID-19	OWID	25.72
JOR	Jordan	2023	COVID-19	OWID	42.83
KWT	Kuwait	2023	COVID-19	OWID	75.34
PSE	Palestine	2023	COVID-19	OWID	37.94
OMN	Oman	2023	COVID-19	OWID	69.33
SYR	Syrian Arab Republic	2023	COVID-19	OWID	14.67
LBN	Lebanon	2023	COVID-19	OWID	47.7
QAT	Qatar	2023	COVID-19	OWID	98.61
SAU	Saudi Arabia	2023	COVID-19	OWID	84.04
ARE	United Arab Emirates	2023	COVID-19	OWID	97.55
YEM	Yemen	2023	COVID-19	OWID	2.75
BHR	Bahrain	2022	COVID-19	OWID	80.94
EGY	Egypt	2022	COVID-19	OWID	47.73
IRN	Iran (Islamic Republic of)	2022	COVID-19	OWID	72.73
IRQ	Iraq	2022	COVID-19	OWID	25.72
JOR	Jordan	2022	COVID-19	OWID	42.83
KWT	Kuwait	2022	COVID-19	OWID	75.29
PSE	Palestine	2022	COVID-19	OWID	37.94
OMN	Oman	2022	COVID-19	OWID	69.33
SYR	Syrian Arab Republic	2022	COVID-19	OWID	14.15
LBN	Lebanon	2022	COVID-19	OWID	47.7
QAT	Qatar	2022	COVID-19	OWID	98.56
SAU	Saudi Arabia	2022	COVID-19	OWID	84.04
ARE	United Arab Emirates	2022	COVID-19	OWID	97.55
YEM	Yemen	2022	COVID-19	OWID	2.63
BHR	Bahrain	2021	COVID-19	OWID	78.44
EGY	Egypt	2021	COVID-19	OWID	31.39
IRN	Iran (Islamic Republic of)	2021	COVID-19	OWID	66.82
IRQ	Iraq	2021	COVID-19	OWID	19.25
JOR	Jordan	2021	COVID-19	OWID	38.48
KWT	Kuwait	2021	COVID-19	OWID	72.65
PSE	Palestine	2021	COVID-19	OWID	36.02
OMN	Oman	2021	COVID-19	OWID	66
SYR	Syrian Arab Republic	2021	COVID-19	OWID	5.32
LBN	Lebanon	2021	COVID-19	OWID	39.18
QAT	Qatar	2021	COVID-19	OWID	89.06
SAU	Saudi Arabia	2021	COVID-19	OWID	77.74
ARE	United Arab Emirates	2021	COVID-19	OWID	96.48
YEM	Yemen	2021	COVID-19	OWID	1.45
BHR	Bahrain	2020	COVID-19	OWID	2.54
EGY	Egypt	2020	COVID-19	OWID	0
IRN	Iran (Islamic Republic of)	2020	COVID-19	OWID	0
IRQ	Iraq	2020	COVID-19	OWID	0
JOR	Jordan	2020	COVID-19	OWID	0
KWT	Kuwait	2020	COVID-19	OWID	2.99
PSE	Palestine	2020	COVID-19	OWID	1.39
OMN	Oman	2020	COVID-19	OWID	0.04
SYR	Syrian Arab Republic	2020	COVID-19	OWID	0
LBN	Lebanon	2020	COVID-19	OWID	1.31
QAT	Qatar	2020	COVID-19	OWID	3.46
SAU	Saudi Arabia	2020	COVID-19	OWID	49.4
ARE	United Arab Emirates	2020	COVID-19	OWID	8.17
YEM	Yemen	2020	COVID-19	OWID	0.05
BHR	Bahrain	2019	COVID-19	OWID
EGY	Egypt	2019	COVID-19	OWID
IRN	Iran (Islamic Republic of)	2019	COVID-19	OWID
IRQ	Iraq	2019	COVID-19	OWID
JOR	Jordan	2019	COVID-19	OWID
KWT	Kuwait	2019	COVID-19	OWID
PSE	Palestine	2019	COVID-19	OWID
OMN	Oman	2019	COVID-19	OWID
SYR	Syrian Arab Republic	2019	COVID-19	OWID
LBN	Lebanon	2019	COVID-19	OWID
QAT	Qatar	2019	COVID-19	OWID
SAU	Saudi Arabia	2019	COVID-19	OWID
ARE	United Arab Emirates	2019	COVID-19	OWID
YEM	Yemen	2019	COVID-19	OWID

## Sheet: BCG
CODE	NAME	YEAR	ANTIGEN	SOURCE	COVERAGE
BHR	Bahrain	2024	BCG	Official coverage	100
EGY	Egypt	2024	BCG	Official coverage	98.48
IRN	Iran (Islamic Republic of)	2024	BCG	Official coverage	98.5
IRQ	Iraq	2024	BCG	Official coverage	94.56
JOR	Jordan	2024	BCG	Official coverage	89.98
KWT	Kuwait	2024	BCG	Official coverage	101.71
PSE	Palestine	2024	BCG	Official coverage	100.99
OMN	Oman	2024	BCG	Official coverage	100
SYR	Syrian Arab Republic	2024	BCG	Official coverage	86.24
LBN	Lebanon	2024	BCG	Official coverage
QAT	Qatar	2024	BCG	Official coverage	98.8
SAU	Saudi Arabia	2024	BCG	Official coverage	96.5
ARE	United Arab Emirates	2024	BCG	Official coverage	96
YEM	Yemen	2024	BCG	Official coverage	60
BHR	Bahrain	2023	BCG	Official coverage	100
EGY	Egypt	2023	BCG	Official coverage	96.72
IRN	Iran (Islamic Republic of)	2023	BCG	Official coverage	99.04
IRQ	Iraq	2023	BCG	Official coverage	93.25
JOR	Jordan	2023	BCG	Official coverage	89.79
KWT	Kuwait	2023	BCG	Official coverage	102.96
PSE	Palestine	2023	BCG	Official coverage	86.86
OMN	Oman	2023	BCG	Official coverage	100
SYR	Syrian Arab Republic	2023	BCG	Official coverage	77.18
LBN	Lebanon	2023	BCG	Official coverage
QAT	Qatar	2023	BCG	Official coverage	98.8
SAU	Saudi Arabia	2023	BCG	Official coverage	96.41
ARE	United Arab Emirates	2023	BCG	Official coverage	98
YEM	Yemen	2023	BCG	Official coverage	63.97
BHR	Bahrain	2022	BCG	Official coverage	100
EGY	Egypt	2022	BCG	Official coverage	96.91
IRN	Iran (Islamic Republic of)	2022	BCG	Official coverage	99
IRQ	Iraq	2022	BCG	Official coverage	96.34
JOR	Jordan	2022	BCG	Official coverage	86.45
KWT	Kuwait	2022	BCG	Official coverage	99
PSE	Palestine	2022	BCG	Official coverage	100
OMN	Oman	2022	BCG	Official coverage	100
SYR	Syrian Arab Republic	2022	BCG	Official coverage	77.58
LBN	Lebanon	2022	BCG	Official coverage
QAT	Qatar	2022	BCG	Official coverage	98.87
SAU	Saudi Arabia	2022	BCG	Official coverage	97.6
ARE	United Arab Emirates	2022	BCG	Official coverage	96
YEM	Yemen	2022	BCG	Official coverage	73
BHR	Bahrain	2021	BCG	Official coverage	100
EGY	Egypt	2021	BCG	Official coverage	96.74
IRN	Iran (Islamic Republic of)	2021	BCG	Official coverage	98.88
IRQ	Iraq	2021	BCG	Official coverage	94.44
JOR	Jordan	2021	BCG	Official coverage	81
KWT	Kuwait	2021	BCG	Official coverage	99
PSE	Palestine	2021	BCG	WUENIC	99
OMN	Oman	2021	BCG	Official coverage	100
SYR	Syrian Arab Republic	2021	BCG	Official coverage	77.74
LBN	Lebanon	2021	BCG	Official coverage
QAT	Qatar	2021	BCG	Official coverage	98.87
SAU	Saudi Arabia	2021	BCG	Official coverage	94.1
ARE	United Arab Emirates	2021	BCG	Official coverage	99
YEM	Yemen	2021	BCG	Official coverage	70
BHR	Bahrain	2020	BCG	Official coverage	100
EGY	Egypt	2020	BCG	Official coverage	95.57
IRN	Iran (Islamic Republic of)	2020	BCG	Official coverage	97.9
IRQ	Iraq	2020	BCG	Official coverage	99.02
JOR	Jordan	2020	BCG	Official coverage	76.23
KWT	Kuwait	2020	BCG	WUENIC	98
PSE	Palestine	2020	BCG	WUENIC	99
OMN	Oman	2020	BCG	Official coverage	99.97
SYR	Syrian Arab Republic	2020	BCG	Official coverage	75.85
LBN	Lebanon	2020	BCG	Official coverage
QAT	Qatar	2020	BCG	Official coverage	97.96
SAU	Saudi Arabia	2020	BCG	Official coverage	95.1
ARE	United Arab Emirates	2020	BCG	Official coverage	85.86
YEM	Yemen	2020	BCG	Official coverage	71
BHR	Bahrain	2019	BCG	Official coverage	100
EGY	Egypt	2019	BCG	Official coverage	95.8
IRN	Iran (Islamic Republic of)	2019	BCG	Official coverage	100
IRQ	Iraq	2019	BCG	Official coverage	98
JOR	Jordan	2019	BCG	Official coverage	86
KWT	Kuwait	2019	BCG	WUENIC	97
PSE	Palestine	2019	BCG	Official coverage	100
OMN	Oman	2019	BCG	Official coverage	100
SYR	Syrian Arab Republic	2019	BCG	Official coverage	86
LBN	Lebanon	2019	BCG	Official coverage
QAT	Qatar	2019	BCG	Official coverage	99
SAU	Saudi Arabia	2019	BCG	Official coverage	52.4
ARE	United Arab Emirates	2019	BCG	Official coverage	94
YEM	Yemen	2019	BCG	Official coverage	69

## Sheet: DTP3
CODE	NAME	YEAR	ANTIGEN	SOURCE	COVERAGE
BHR	Bahrain	2024	DTP-containing vaccine, 3rd dose	Official coverage	95.95
EGY	Egypt	2024	DTP-containing vaccine, 3rd dose	Official coverage	97.44
IRN	Iran (Islamic Republic of)	2024	DTP-containing vaccine, 3rd dose	Official coverage	98
IRQ	Iraq	2024	DTP-containing vaccine, 3rd dose	Official coverage	89.97
JOR	Jordan	2024	DTP-containing vaccine, 3rd dose	Official coverage	95.92
KWT	Kuwait	2024	DTP-containing vaccine, 3rd dose	Official coverage	103.1
PSE	Palestine	2024	DTP-containing vaccine, 3rd dose	Official coverage	101.87
OMN	Oman	2024	DTP-containing vaccine, 3rd dose	Official coverage	99.6
SYR	Syrian Arab Republic	2024	DTP-containing vaccine, 3rd dose	Official coverage	78.91
LBN	Lebanon	2024	DTP-containing vaccine, 3rd dose	Official coverage	58.78
QAT	Qatar	2024	DTP-containing vaccine, 3rd dose	Official coverage	95.6
SAU	Saudi Arabia	2024	DTP-containing vaccine, 3rd dose	Official coverage	96.72
ARE	United Arab Emirates	2024	DTP-containing vaccine, 3rd dose	Official coverage	98
YEM	Yemen	2024	DTP-containing vaccine, 3rd dose	Official coverage	73
BHR	Bahrain	2023	DTP-containing vaccine, 3rd dose	Official coverage	99.37
EGY	Egypt	2023	DTP-containing vaccine, 3rd dose	Official coverage	96.44
IRN	Iran (Islamic Republic of)	2023	DTP-containing vaccine, 3rd dose	Official coverage	99.1
IRQ	Iraq	2023	DTP-containing vaccine, 3rd dose	Official coverage	90.83
JOR	Jordan	2023	DTP-containing vaccine, 3rd dose	Official coverage	96.37
KWT	Kuwait	2023	DTP-containing vaccine, 3rd dose	Official coverage	100.79
PSE	Palestine	2023	DTP-containing vaccine, 3rd dose	Official coverage	87.62
OMN	Oman	2023	DTP-containing vaccine, 3rd dose	Official coverage	99.95
SYR	Syrian Arab Republic	2023	DTP-containing vaccine, 3rd dose	Official coverage	71.66
LBN	Lebanon	2023	DTP-containing vaccine, 3rd dose	Official coverage	63.21
QAT	Qatar	2023	DTP-containing vaccine, 3rd dose	Official coverage	95.1
SAU	Saudi Arabia	2023	DTP-containing vaccine, 3rd dose	Official coverage	96.8
ARE	United Arab Emirates	2023	DTP-containing vaccine, 3rd dose	Official coverage	96
YEM	Yemen	2023	DTP-containing vaccine, 3rd dose	Official coverage	76.91
BHR	Bahrain	2022	DTP-containing vaccine, 3rd dose	Official coverage	96.83
EGY	Egypt	2022	DTP-containing vaccine, 3rd dose	Official coverage	96.54
IRN	Iran (Islamic Republic of)	2022	DTP-containing vaccine, 3rd dose	Official coverage	99
IRQ	Iraq	2022	DTP-containing vaccine, 3rd dose	Official coverage	92.56
JOR	Jordan	2022	DTP-containing vaccine, 3rd dose	Official coverage	92.11
KWT	Kuwait	2022	DTP-containing vaccine, 3rd dose	Official coverage	96
PSE	Palestine	2022	DTP-containing vaccine, 3rd dose	Official coverage	98.48
OMN	Oman	2022	DTP-containing vaccine, 3rd dose	Official coverage	100
SYR	Syrian Arab Republic	2022	DTP-containing vaccine, 3rd dose	Official coverage	65.4
LBN	Lebanon	2022	DTP-containing vaccine, 3rd dose	Official coverage
QAT	Qatar	2022	DTP-containing vaccine, 3rd dose	Official coverage	98.3
SAU	Saudi Arabia	2022	DTP-containing vaccine, 3rd dose	Official coverage	97.9
ARE	United Arab Emirates	2022	DTP-containing vaccine, 3rd dose	Official coverage	96
YEM	Yemen	2022	DTP-containing vaccine, 3rd dose	Official coverage	89
BHR	Bahrain	2021	DTP-containing vaccine, 3rd dose	Official coverage	98.25
EGY	Egypt	2021	DTP-containing vaccine, 3rd dose	Official coverage	96.42
IRN	Iran (Islamic Republic of)	2021	DTP-containing vaccine, 3rd dose	Official coverage	98.41
IRQ	Iraq	2021	DTP-containing vaccine, 3rd dose	Official coverage	78.12
JOR	Jordan	2021	DTP-containing vaccine, 3rd dose	Official coverage	95.92
KWT	Kuwait	2021	DTP-containing vaccine, 3rd dose	Official coverage	94
PSE	Palestine	2021	DTP-containing vaccine, 3rd dose	WUENIC	95
OMN	Oman	2021	DTP-containing vaccine, 3rd dose	Official coverage	100
SYR	Syrian Arab Republic	2021	DTP-containing vaccine, 3rd dose	Official coverage	66.82
LBN	Lebanon	2021	DTP-containing vaccine, 3rd dose	Official coverage	76.7
QAT	Qatar	2021	DTP-containing vaccine, 3rd dose	Official coverage	95.6
SAU	Saudi Arabia	2021	DTP-containing vaccine, 3rd dose	Official coverage	96.72
ARE	United Arab Emirates	2021	DTP-containing vaccine, 3rd dose	Official coverage	98
YEM	Yemen	2021	DTP-containing vaccine, 3rd dose	Official coverage	87
BHR	Bahrain	2020	DTP-containing vaccine, 3rd dose	Official coverage	98.24
EGY	Egypt	2020	DTP-containing vaccine, 3rd dose	Official coverage	94.49
IRN	Iran (Islamic Republic of)	2020	DTP-containing vaccine, 3rd dose	Official coverage	99.73
IRQ	Iraq	2020	DTP-containing vaccine, 3rd dose	Official coverage	73.89
JOR	Jordan	2020	DTP-containing vaccine, 3rd dose	Official coverage	77.3
KWT	Kuwait	2020	DTP-containing vaccine, 3rd dose	WUENIC	93
PSE	Palestine	2020	DTP-containing vaccine, 3rd dose	WUENIC	98
OMN	Oman	2020	DTP-containing vaccine, 3rd dose	Official coverage	99.98
SYR	Syrian Arab Republic	2020	DTP-containing vaccine, 3rd dose	Official coverage	67.73
LBN	Lebanon	2020	DTP-containing vaccine, 3rd dose	Official coverage	81
QAT	Qatar	2020	DTP-containing vaccine, 3rd dose	Official coverage	89.01
SAU	Saudi Arabia	2020	DTP-containing vaccine, 3rd dose	Official coverage	95.4
ARE	United Arab Emirates	2020	DTP-containing vaccine, 3rd dose	Official coverage	89.84
YEM	Yemen	2020	DTP-containing vaccine, 3rd dose	Official coverage	87
BHR	Bahrain	2019	DTP-containing vaccine, 3rd dose	Official coverage	99.78
EGY	Egypt	2019	DTP-containing vaccine, 3rd dose	Official coverage	95.2
IRN	Iran (Islamic Republic of)	2019	DTP-containing vaccine, 3rd dose	Official coverage	99
IRQ	Iraq	2019	DTP-containing vaccine, 3rd dose	Official coverage	84
JOR	Jordan	2019	DTP-containing vaccine, 3rd dose	Official coverage	89
KWT	Kuwait	2019	DTP-containing vaccine, 3rd dose	WUENIC	92
PSE	Palestine	2019	DTP-containing vaccine, 3rd dose	Official coverage	100
OMN	Oman	2019	DTP-containing vaccine, 3rd dose	Official coverage	100
SYR	Syrian Arab Republic	2019	DTP-containing vaccine, 3rd dose	Official coverage	73
LBN	Lebanon	2019	DTP-containing vaccine, 3rd dose	Official coverage	93.48
QAT	Qatar	2019	DTP-containing vaccine, 3rd dose	WUENIC	98
SAU	Saudi Arabia	2019	DTP-containing vaccine, 3rd dose	Official coverage	95.7
ARE	United Arab Emirates	2019	DTP-containing vaccine, 3rd dose	Official coverage	99
YEM	Yemen	2019	DTP-containing vaccine, 3rd dose	Official coverage	88

## Sheet: HepB
CODE	NAME	YEAR	ANTIGEN	SOURCE	COVERAGE
BHR	Bahrain	2024	HepB, 3rd dose	Official coverage	95.99
EGY	Egypt	2024	HepB, 3rd dose	Official coverage	97.44
IRN	Iran (Islamic Republic of)	2024	HepB, 3rd dose	Official coverage	98
IRQ	Iraq	2024	HepB, 3rd dose	Official coverage	89.97
JOR	Jordan	2024	HepB, 3rd dose	Official coverage	95.92
KWT	Kuwait	2024	HepB, 3rd dose	Official coverage	103.1
PSE	Palestine	2024	HepB, 3rd dose	Official coverage	105.84
OMN	Oman	2024	HepB, 3rd dose	Official coverage	99.6
SYR	Syrian Arab Republic	2024	HepB, 3rd dose	Official coverage	79.07
LBN	Lebanon	2024	HepB, 3rd dose	Official coverage	58.78
QAT	Qatar	2024	HepB, 3rd dose	Official coverage	95.6
SAU	Saudi Arabia	2024	HepB, 3rd dose	Official coverage	96.72
ARE	United Arab Emirates	2024	HepB, 3rd dose	Official coverage	98
YEM	Yemen	2024	HepB, 3rd dose	Official coverage	73
BHR	Bahrain	2023	HepB, 3rd dose	Official coverage	96.83
EGY	Egypt	2023	HepB, 3rd dose	Official coverage	96.54
IRN	Iran (Islamic Republic of)	2023	HepB, 3rd dose	Official coverage	99
IRQ	Iraq	2023	HepB, 3rd dose	Official coverage	92.56
JOR	Jordan	2023	HepB, 3rd dose	Official coverage	92.11
KWT	Kuwait	2023	HepB, 3rd dose	Official coverage	96
PSE	Palestine	2023	HepB, 3rd dose	Official coverage	99.72
OMN	Oman	2023	HepB, 3rd dose	Official coverage	100
SYR	Syrian Arab Republic	2023	HepB, 3rd dose	Official coverage	64.64
LBN	Lebanon	2023	HepB, 3rd dose	WUENIC	67
QAT	Qatar	2023	HepB, 3rd dose	Official coverage	98.3
SAU	Saudi Arabia	2023	HepB, 3rd dose	Official coverage	97.9
ARE	United Arab Emirates	2023	HepB, 3rd dose	Official coverage	95
YEM	Yemen	2023	HepB, 3rd dose	Official coverage	89
BHR	Bahrain	2022	HepB, 3rd dose	Official coverage	96.83
EGY	Egypt	2022	HepB, 3rd dose	Official coverage	96.54
IRN	Iran (Islamic Republic of)	2022	HepB, 3rd dose	Official coverage	99
IRQ	Iraq	2022	HepB, 3rd dose	Official coverage	92.56
JOR	Jordan	2022	HepB, 3rd dose	Official coverage	92.11
KWT	Kuwait	2022	HepB, 3rd dose	Official coverage	96
PSE	Palestine	2022	HepB, 3rd dose	Official coverage	99.72
OMN	Oman	2022	HepB, 3rd dose	Official coverage	100
SYR	Syrian Arab Republic	2022	HepB, 3rd dose	Official coverage	64.64
LBN	Lebanon	2022	HepB, 3rd dose	WUENIC	67
QAT	Qatar	2022	HepB, 3rd dose	Official coverage	98.3
SAU	Saudi Arabia	2022	HepB, 3rd dose	Official coverage	97.9
ARE	United Arab Emirates	2022	HepB, 3rd dose	Official coverage	95
YEM	Yemen	2022	HepB, 3rd dose	Official coverage	89
BHR	Bahrain	2021	HepB, 3rd dose	Official coverage	98.26
EGY	Egypt	2021	HepB, 3rd dose	Official coverage	96.42
IRN	Iran (Islamic Republic of)	2021	HepB, 3rd dose	Official coverage	98.22
IRQ	Iraq	2021	HepB, 3rd dose	Official coverage	78.12
JOR	Jordan	2021	HepB, 3rd dose	WUENIC	85
KWT	Kuwait	2021	HepB, 3rd dose	WUENIC	94
PSE	Palestine	2021	HepB, 3rd dose	WUENIC	95
OMN	Oman	2021	HepB, 3rd dose	Official coverage	100
SYR	Syrian Arab Republic	2021	HepB, 3rd dose	Official coverage	65.47
LBN	Lebanon	2021	HepB, 3rd dose	Official coverage	76.7
QAT	Qatar	2021	HepB, 3rd dose	Official coverage	97.99
SAU	Saudi Arabia	2021	HepB, 3rd dose	Official coverage	97.3
ARE	United Arab Emirates	2021	HepB, 3rd dose	Official coverage	95
YEM	Yemen	2021	HepB, 3rd dose	Official coverage	87
BHR	Bahrain	2020	HepB, 3rd dose	Official coverage	98.26
EGY	Egypt	2020	HepB, 3rd dose	Official coverage	94.49
IRN	Iran (Islamic Republic of)	2020	HepB, 3rd dose	Official coverage	99.73
IRQ	Iraq	2020	HepB, 3rd dose	Official coverage	73.89
JOR	Jordan	2020	HepB, 3rd dose	Official coverage	77.3
KWT	Kuwait	2020	HepB, 3rd dose	WUENIC	93
PSE	Palestine	2020	HepB, 3rd dose	WUENIC	98
OMN	Oman	2020	HepB, 3rd dose	Official coverage	99.98
SYR	Syrian Arab Republic	2020	HepB, 3rd dose	Official coverage	67.73
LBN	Lebanon	2020	HepB, 3rd dose	Official coverage	81
QAT	Qatar	2020	HepB, 3rd dose	Official coverage	89.01
SAU	Saudi Arabia	2020	HepB, 3rd dose	Official coverage	95.4
ARE	United Arab Emirates	2020	HepB, 3rd dose	Official coverage	91.36
YEM	Yemen	2020	HepB, 3rd dose	Official coverage	87
BHR	Bahrain	2019	HepB, 3rd dose	Official coverage	99.85
EGY	Egypt	2019	HepB, 3rd dose	Official coverage	95.2
IRN	Iran (Islamic Republic of)	2019	HepB, 3rd dose	Official coverage	99
IRQ	Iraq	2019	HepB, 3rd dose	Official coverage	84
JOR	Jordan	2019	HepB, 3rd dose	Official coverage	89
KWT	Kuwait	2019	HepB, 3rd dose	WUENIC	92
PSE	Palestine	2019	HepB, 3rd dose	Official coverage	100
OMN	Oman	2019	HepB, 3rd dose	Official coverage	100
SYR	Syrian Arab Republic	2019	HepB, 3rd dose	Official coverage	73
LBN	Lebanon	2019	HepB, 3rd dose	Official coverage	93.48
QAT	Qatar	2019	HepB, 3rd dose	WUENIC	98
SAU	Saudi Arabia	2019	HepB, 3rd dose	WUENIC	96
ARE	United Arab Emirates	2019	HepB, 3rd dose	Official coverage	98
YEM	Yemen	2019	HepB, 3rd dose	Official coverage	88

## Sheet: HIB3
CODE	NAME	YEAR	ANTIGEN	SOURCE	COVERAGE
BHR	Bahrain	2024	Hib, 3rd dose	Official coverage	95.88
EGY	Egypt	2024	Hib, 3rd dose	Official coverage	97.44
IRN	Iran (Islamic Republic of)	2024	Hib, 3rd dose	Official coverage	98
IRQ	Iraq	2024	Hib, 3rd dose	Official coverage	89.97
JOR	Jordan	2024	Hib, 3rd dose	Official coverage	95.92
KWT	Kuwait	2024	Hib, 3rd dose	Official coverage	103.1
PSE	Palestine	2024	Hib, 3rd dose	Official coverage	101.87
OMN	Oman	2024	Hib, 3rd dose	Official coverage	99.6
SYR	Syrian Arab Republic	2024	Hib, 3rd dose	Official coverage	78.91
LBN	Lebanon	2024	Hib, 3rd dose	Official coverage	58.78
QAT	Qatar	2024	Hib, 3rd dose	Official coverage	95.6
SAU	Saudi Arabia	2024	Hib, 3rd dose	Official coverage	96.72
ARE	United Arab Emirates	2024	Hib, 3rd dose	Official coverage	96
YEM	Yemen	2024	Hib, 3rd dose	Official coverage	73
BHR	Bahrain	2023	Hib, 3rd dose	Official coverage	99.37
EGY	Egypt	2023	Hib, 3rd dose	Official coverage	96.44
IRN	Iran (Islamic Republic of)	2023	Hib, 3rd dose	Official coverage	99.1
IRQ	Iraq	2023	Hib, 3rd dose	Official coverage	91.08
JOR	Jordan	2023	Hib, 3rd dose	Official coverage	96.37
KWT	Kuwait	2023	Hib, 3rd dose	Official coverage	100.79
PSE	Palestine	2023	Hib, 3rd dose	Official coverage	87.62
OMN	Oman	2023	Hib, 3rd dose	Official coverage	99.95
SYR	Syrian Arab Republic	2023	Hib, 3rd dose	Official coverage	71.66
LBN	Lebanon	2023	Hib, 3rd dose	WUENIC	63.21
QAT	Qatar	2023	Hib, 3rd dose	Official coverage	95.1
SAU	Saudi Arabia	2023	Hib, 3rd dose	Official coverage	96.8
ARE	United Arab Emirates	2023	Hib, 3rd dose	Official coverage	97
YEM	Yemen	2023	Hib, 3rd dose	Official coverage	76.91
BHR	Bahrain	2022	Hib, 3rd dose	Official coverage	96.83
EGY	Egypt	2022	Hib, 3rd dose	Official coverage	96.54
IRN	Iran (Islamic Republic of)	2022	Hib, 3rd dose	Official coverage	99
IRQ	Iraq	2022	Hib, 3rd dose	Official coverage	92.56
JOR	Jordan	2022	Hib, 3rd dose	Official coverage	92.11
KWT	Kuwait	2022	Hib, 3rd dose	Official coverage	96
PSE	Palestine	2022	Hib, 3rd dose	WUENIC	98
OMN	Oman	2022	Hib, 3rd dose	Official coverage	100
SYR	Syrian Arab Republic	2022	Hib, 3rd dose	Official coverage	65.4
LBN	Lebanon	2022	Hib, 3rd dose	WUENIC	67
QAT	Qatar	2022	Hib, 3rd dose	Official coverage	98.3
SAU	Saudi Arabia	2022	Hib, 3rd dose	Official coverage	97.9
ARE	United Arab Emirates	2022	Hib, 3rd dose	Official coverage	96
YEM	Yemen	2022	Hib, 3rd dose	Official coverage	89
BHR	Bahrain	2021	Hib, 3rd dose	Official coverage	98.25
EGY	Egypt	2021	Hib, 3rd dose	Official coverage	96.42
IRN	Iran (Islamic Republic of)	2021	Hib, 3rd dose	Official coverage	98.22
IRQ	Iraq	2021	Hib, 3rd dose	Official coverage	78.12
JOR	Jordan	2021	Hib, 3rd dose	WUENIC	85
KWT	Kuwait	2021	Hib, 3rd dose	WUENIC	94
PSE	Palestine	2021	Hib, 3rd dose	WUENIC	95
OMN	Oman	2021	Hib, 3rd dose	Official coverage	100
SYR	Syrian Arab Republic	2021	Hib, 3rd dose	Official coverage	66.82
LBN	Lebanon	2021	Hib, 3rd dose	Official coverage	76.7
QAT	Qatar	2021	Hib, 3rd dose	Official coverage	97.99
SAU	Saudi Arabia	2021	Hib, 3rd dose	Official coverage	97.3
ARE	United Arab Emirates	2021	Hib, 3rd dose	Official coverage	96
YEM	Yemen	2021	Hib, 3rd dose	Official coverage	87
BHR	Bahrain	2020	Hib, 3rd dose	Official coverage	98.24
EGY	Egypt	2020	Hib, 3rd dose	Official coverage	94.49
IRN	Iran (Islamic Republic of)	2020	Hib, 3rd dose	Official coverage	99.73
IRQ	Iraq	2020	Hib, 3rd dose	Official coverage	73.89
JOR	Jordan	2020	Hib, 3rd dose	Official coverage	77.3
KWT	Kuwait	2020	Hib, 3rd dose	WUENIC	93
PSE	Palestine	2020	Hib, 3rd dose	WUENIC	98
OMN	Oman	2020	Hib, 3rd dose	Official coverage	99.98
SYR	Syrian Arab Republic	2020	Hib, 3rd dose	Official coverage	67.73
LBN	Lebanon	2020	Hib, 3rd dose	Official coverage	81
QAT	Qatar	2020	Hib, 3rd dose	Official coverage	89.01
SAU	Saudi Arabia	2020	Hib, 3rd dose	Official coverage	95.4
ARE	United Arab Emirates	2020	Hib, 3rd dose	Official coverage	89.79
YEM	Yemen	2020	Hib, 3rd dose	Official coverage	87
BHR	Bahrain	2019	Hib, 3rd dose	Official coverage	99.78
EGY	Egypt	2019	Hib, 3rd dose	Official coverage	95.2
IRN	Iran (Islamic Republic of)	2019	Hib, 3rd dose	Official coverage	99
IRQ	Iraq	2019	Hib, 3rd dose	Official coverage	84
JOR	Jordan	2019	Hib, 3rd dose	Official coverage	89
KWT	Kuwait	2019	Hib, 3rd dose	WUENIC	92
PSE	Palestine	2019	Hib, 3rd dose	Official coverage	100
OMN	Oman	2019	Hib, 3rd dose	Official coverage	100
SYR	Syrian Arab Republic	2019	Hib, 3rd dose	Official coverage	73
LBN	Lebanon	2019	Hib, 3rd dose	Official coverage	93.48
QAT	Qatar	2019	Hib, 3rd dose	WUENIC	98
SAU	Saudi Arabia	2019	Hib, 3rd dose	WUENIC	96
ARE	United Arab Emirates	2019	Hib, 3rd dose	Official coverage	99
YEM	Yemen	2019	Hib, 3rd dose	Official coverage	88

## Sheet: HPV_FL
CODE	NAME	YEAR	ANTIGEN	SOURCE	COVERAGE
BHR	Bahrain	2024	HPV Female, final dose	Official coverage
EGY	Egypt	2024	HPV Female, final dose	Official coverage
IRN	Iran (Islamic Republic of)	2024	HPV Female, final dose	Official coverage
IRQ	Iraq	2024	HPV Female, final dose	Official coverage
JOR	Jordan	2024	HPV Female, final dose	Official coverage
KWT	Kuwait	2024	HPV Female, final dose	Official coverage
PSE	Palestine	2024	HPV Female, final dose	Official coverage
OMN	Oman	2024	HPV Female, final dose	Official coverage
SYR	Syrian Arab Republic	2024	HPV Female, final dose	Official coverage
LBN	Lebanon	2024	HPV Female, final dose	Official coverage
QAT	Qatar	2024	HPV Female, final dose	Official coverage
SAU	Saudi Arabia	2024	HPV Female, final dose	Official coverage
ARE	United Arab Emirates	2024	HPV Female, final dose	Official coverage	88
YEM	Yemen	2024	HPV Female, final dose	Official coverage
BHR	Bahrain	2023	HPV Female, final dose	Official coverage
EGY	Egypt	2023	HPV Female, final dose	Official coverage
IRN	Iran (Islamic Republic of)	2023	HPV Female, final dose	Official coverage
IRQ	Iraq	2023	HPV Female, final dose	Official coverage
JOR	Jordan	2023	HPV Female, final dose	Official coverage
KWT	Kuwait	2023	HPV Female, final dose	Official coverage
PSE	Palestine	2023	HPV Female, final dose	Official coverage
OMN	Oman	2023	HPV Female, final dose	Official coverage
SYR	Syrian Arab Republic	2023	HPV Female, final dose	Official coverage
LBN	Lebanon	2023	HPV Female, final dose	WUENIC
QAT	Qatar	2023	HPV Female, final dose	Official coverage
SAU	Saudi Arabia	2023	HPV Female, final dose	Official coverage	65.2
ARE	United Arab Emirates	2023	HPV Female, final dose	Official coverage	87
YEM	Yemen	2023	HPV Female, final dose	Official coverage
BHR	Bahrain	2022	HPV Female, final dose	Official coverage
EGY	Egypt	2022	HPV Female, final dose	Official coverage
IRN	Iran (Islamic Republic of)	2022	HPV Female, final dose	Official coverage
IRQ	Iraq	2022	HPV Female, final dose	Official coverage
JOR	Jordan	2022	HPV Female, final dose	Official coverage
KWT	Kuwait	2022	HPV Female, final dose	Official coverage
PSE	Palestine	2022	HPV Female, final dose	WUENIC
OMN	Oman	2022	HPV Female, final dose	Official coverage
SYR	Syrian Arab Republic	2022	HPV Female, final dose	Official coverage
LBN	Lebanon	2022	HPV Female, final dose	WUENIC
QAT	Qatar	2022	HPV Female, final dose	Official coverage
SAU	Saudi Arabia	2022	HPV Female, final dose	Official coverage	73.79
ARE	United Arab Emirates	2022	HPV Female, final dose	Official coverage	79
YEM	Yemen	2022	HPV Female, final dose	Official coverage
BHR	Bahrain	2021	HPV Female, final dose	Official coverage
EGY	Egypt	2021	HPV Female, final dose	Official coverage
IRN	Iran (Islamic Republic of)	2021	HPV Female, final dose	Official coverage
IRQ	Iraq	2021	HPV Female, final dose	Official coverage
JOR	Jordan	2021	HPV Female, final dose	WUENIC
KWT	Kuwait	2021	HPV Female, final dose	WUENIC
PSE	Palestine	2021	HPV Female, final dose	WUENIC
OMN	Oman	2021	HPV Female, final dose	Official coverage
SYR	Syrian Arab Republic	2021	HPV Female, final dose	Official coverage
LBN	Lebanon	2021	HPV Female, final dose	Official coverage
QAT	Qatar	2021	HPV Female, final dose	Official coverage
SAU	Saudi Arabia	2021	HPV Female, final dose	Official coverage
ARE	United Arab Emirates	2021	HPV Female, final dose	ADMIN	70.6
YEM	Yemen	2021	HPV Female, final dose	Official coverage
BHR	Bahrain	2020	HPV Female, final dose	Official coverage
EGY	Egypt	2020	HPV Female, final dose	Official coverage
IRN	Iran (Islamic Republic of)	2020	HPV Female, final dose	Official coverage
IRQ	Iraq	2020	HPV Female, final dose	Official coverage
JOR	Jordan	2020	HPV Female, final dose	Official coverage
KWT	Kuwait	2020	HPV Female, final dose	WUENIC
PSE	Palestine	2020	HPV Female, final dose	WUENIC
OMN	Oman	2020	HPV Female, final dose	Official coverage
SYR	Syrian Arab Republic	2020	HPV Female, final dose	Official coverage
LBN	Lebanon	2020	HPV Female, final dose	Official coverage
QAT	Qatar	2020	HPV Female, final dose	Official coverage
SAU	Saudi Arabia	2020	HPV Female, final dose	Official coverage
ARE	United Arab Emirates	2020	HPV Female, final dose	Official coverage	82.98
YEM	Yemen	2020	HPV Female, final dose	Official coverage
BHR	Bahrain	2019	HPV Female, final dose	Official coverage
EGY	Egypt	2019	HPV Female, final dose	Official coverage
IRN	Iran (Islamic Republic of)	2019	HPV Female, final dose	Official coverage
IRQ	Iraq	2019	HPV Female, final dose	Official coverage
JOR	Jordan	2019	HPV Female, final dose	Official coverage
KWT	Kuwait	2019	HPV Female, final dose	Official coverage
PSE	Palestine	2019	HPV Female, final dose	Official coverage
OMN	Oman	2019	HPV Female, final dose	Official coverage
SYR	Syrian Arab Republic	2019	HPV Female, final dose	Official coverage
LBN	Lebanon	2019	HPV Female, final dose	Official coverage
QAT	Qatar	2019	HPV Female, final dose	Official coverage
SAU	Saudi Arabia	2019	HPV Female, final dose	Official coverage
ARE	United Arab Emirates	2019	HPV Female, final dose	Official coverage
YEM	Yemen	2019	HPV Female, final dose	Official coverage

## Sheet: HPV_ML
CODE	NAME	YEAR	ANTIGEN	SOURCE	COVERAGE
BHR	Bahrain	2024	HPV Male, final dose	Official coverage
EGY	Egypt	2024	HPV Male, final dose	Official coverage
IRN	Iran (Islamic Republic of)	2024	HPV Male, final dose	Official coverage
IRQ	Iraq	2024	HPV Male, final dose	Official coverage
JOR	Jordan	2024	HPV Male, final dose	Official coverage
KWT	Kuwait	2024	HPV Male, final dose	Official coverage
PSE	Palestine	2024	HPV Male, final dose	Official coverage
OMN	Oman	2024	HPV Male, final dose	Official coverage
SYR	Syrian Arab Republic	2024	HPV Male, final dose	Official coverage
LBN	Lebanon	2024	HPV Male, final dose	Official coverage
QAT	Qatar	2024	HPV Male, final dose	Official coverage
SAU	Saudi Arabia	2024	HPV Male, final dose	Official coverage
ARE	United Arab Emirates	2024	HPV Male, final dose	Official coverage
YEM	Yemen	2024	HPV Male, final dose	Official coverage
BHR	Bahrain	2023	HPV Male, final dose	Official coverage
EGY	Egypt	2023	HPV Male, final dose	Official coverage
IRN	Iran (Islamic Republic of)	2023	HPV Male, final dose	Official coverage
IRQ	Iraq	2023	HPV Male, final dose	Official coverage
JOR	Jordan	2023	HPV Male, final dose	Official coverage
KWT	Kuwait	2023	HPV Male, final dose	Official coverage
PSE	Palestine	2023	HPV Male, final dose	Official coverage
OMN	Oman	2023	HPV Male, final dose	Official coverage
SYR	Syrian Arab Republic	2023	HPV Male, final dose	Official coverage
LBN	Lebanon	2023	HPV Male, final dose	WUENIC
QAT	Qatar	2023	HPV Male, final dose	Official coverage
SAU	Saudi Arabia	2023	HPV Male, final dose	Official coverage
ARE	United Arab Emirates	2023	HPV Male, final dose	Official coverage
YEM	Yemen	2023	HPV Male, final dose	Official coverage
BHR	Bahrain	2022	HPV Male, final dose	Official coverage
EGY	Egypt	2022	HPV Male, final dose	Official coverage
IRN	Iran (Islamic Republic of)	2022	HPV Male, final dose	Official coverage
IRQ	Iraq	2022	HPV Male, final dose	Official coverage
JOR	Jordan	2022	HPV Male, final dose	Official coverage
KWT	Kuwait	2022	HPV Male, final dose	Official coverage
PSE	Palestine	2022	HPV Male, final dose	WUENIC
OMN	Oman	2022	HPV Male, final dose	Official coverage
SYR	Syrian Arab Republic	2022	HPV Male, final dose	Official coverage
LBN	Lebanon	2022	HPV Male, final dose	WUENIC
QAT	Qatar	2022	HPV Male, final dose	Official coverage
SAU	Saudi Arabia	2022	HPV Male, final dose	Official coverage
ARE	United Arab Emirates	2022	HPV Male, final dose	Official coverage
YEM	Yemen	2022	HPV Male, final dose	Official coverage
BHR	Bahrain	2021	HPV Male, final dose	Official coverage
EGY	Egypt	2021	HPV Male, final dose	Official coverage
IRN	Iran (Islamic Republic of)	2021	HPV Male, final dose	Official coverage
IRQ	Iraq	2021	HPV Male, final dose	Official coverage
JOR	Jordan	2021	HPV Male, final dose	WUENIC
KWT	Kuwait	2021	HPV Male, final dose	WUENIC
PSE	Palestine	2021	HPV Male, final dose	WUENIC
OMN	Oman	2021	HPV Male, final dose	Official coverage
SYR	Syrian Arab Republic	2021	HPV Male, final dose	Official coverage
LBN	Lebanon	2021	HPV Male, final dose	Official coverage
QAT	Qatar	2021	HPV Male, final dose	Official coverage
SAU	Saudi Arabia	2021	HPV Male, final dose	Official coverage
ARE	United Arab Emirates	2021	HPV Male, final dose	Official coverage
YEM	Yemen	2021	HPV Male, final dose	Official coverage
BHR	Bahrain	2020	HPV Male, final dose	Official coverage
EGY	Egypt	2020	HPV Male, final dose	Official coverage
IRN	Iran (Islamic Republic of)	2020	HPV Male, final dose	Official coverage
IRQ	Iraq	2020	HPV Male, final dose	Official coverage
JOR	Jordan	2020	HPV Male, final dose	Official coverage
KWT	Kuwait	2020	HPV Male, final dose	WUENIC
PSE	Palestine	2020	HPV Male, final dose	WUENIC
OMN	Oman	2020	HPV Male, final dose	Official coverage
SYR	Syrian Arab Republic	2020	HPV Male, final dose	Official coverage
LBN	Lebanon	2020	HPV Male, final dose	Official coverage
QAT	Qatar	2020	HPV Male, final dose	Official coverage
SAU	Saudi Arabia	2020	HPV Male, final dose	Official coverage
ARE	United Arab Emirates	2020	HPV Male, final dose	Official coverage
YEM	Yemen	2020	HPV Male, final dose	Official coverage
BHR	Bahrain	2019	HPV Male, final dose	Official coverage
EGY	Egypt	2019	HPV Male, final dose	Official coverage
IRN	Iran (Islamic Republic of)	2019	HPV Male, final dose	Official coverage
IRQ	Iraq	2019	HPV Male, final dose	Official coverage
JOR	Jordan	2019	HPV Male, final dose	Official coverage
KWT	Kuwait	2019	HPV Male, final dose	Official coverage
PSE	Palestine	2019	HPV Male, final dose	Official coverage
OMN	Oman	2019	HPV Male, final dose	Official coverage
SYR	Syrian Arab Republic	2019	HPV Male, final dose	Official coverage
LBN	Lebanon	2019	HPV Male, final dose	Official coverage
QAT	Qatar	2019	HPV Male, final dose	Official coverage
SAU	Saudi Arabia	2019	HPV Male, final dose	Official coverage
ARE	United Arab Emirates	2019	HPV Male, final dose	Official coverage
YEM	Yemen	2019	HPV Male, final dose	Official coverage

## Sheet: MCV1
CODE	NAME	YEAR	ANTIGEN	SOURCE	COVERAGE
BHR	Bahrain	2024	Measles-containing vaccine, 1st dose	Official coverage	100
EGY	Egypt	2024	Measles-containing vaccine, 1st dose	Official coverage	96.82
IRN	Iran (Islamic Republic of)	2024	Measles-containing vaccine, 1st dose	Official coverage	99
IRQ	Iraq	2024	Measles-containing vaccine, 1st dose	Official coverage	101.39
JOR	Jordan	2024	Measles-containing vaccine, 1st dose	Official coverage	100.47
KWT	Kuwait	2024	Measles-containing vaccine, 1st dose	Official coverage	98.39
PSE	Palestine	2024	Measles-containing vaccine, 1st dose	Official coverage	103.84
OMN	Oman	2024	Measles-containing vaccine, 1st dose	Official coverage	99.26
SYR	Syrian Arab Republic	2024	Measles-containing vaccine, 1st dose	Official coverage	86.94
LBN	Lebanon	2024	Measles-containing vaccine, 1st dose	Official coverage	73.55
QAT	Qatar	2024	Measles-containing vaccine, 1st dose	Official coverage	99.5
SAU	Saudi Arabia	2024	Measles-containing vaccine, 1st dose	Official coverage	96.43
ARE	United Arab Emirates	2024	Measles-containing vaccine, 1st dose	Official coverage	98
YEM	Yemen	2024	Measles-containing vaccine, 1st dose	Official coverage	69
BHR	Bahrain	2023	Measles-containing vaccine, 1st dose	Official coverage	100
EGY	Egypt	2023	Measles-containing vaccine, 1st dose	Official coverage	95.67
IRN	Iran (Islamic Republic of)	2023	Measles-containing vaccine, 1st dose	Official coverage	99.7
IRQ	Iraq	2023	Measles-containing vaccine, 1st dose	Official coverage	107.38
JOR	Jordan	2023	Measles-containing vaccine, 1st dose	Official coverage	95
KWT	Kuwait	2023	Measles-containing vaccine, 1st dose	Official coverage	98.54
PSE	Palestine	2023	Measles-containing vaccine, 1st dose	Official coverage	89.32
OMN	Oman	2023	Measles-containing vaccine, 1st dose	Official coverage	99.81
SYR	Syrian Arab Republic	2023	Measles-containing vaccine, 1st dose	Official coverage	80.22
LBN	Lebanon	2023	Measles-containing vaccine, 1st dose	WUENIC	91.86
QAT	Qatar	2023	Measles-containing vaccine, 1st dose	Official coverage	99.6
SAU	Saudi Arabia	2023	Measles-containing vaccine, 1st dose	Official coverage	96.61
ARE	United Arab Emirates	2023	Measles-containing vaccine, 1st dose	Official coverage	98
YEM	Yemen	2023	Measles-containing vaccine, 1st dose	Official coverage	73.41
BHR	Bahrain	2022	Measles-containing vaccine, 1st dose	Official coverage	100
EGY	Egypt	2022	Measles-containing vaccine, 1st dose	Official coverage	95.86
IRN	Iran (Islamic Republic of)	2022	Measles-containing vaccine, 1st dose	Official coverage	99
IRQ	Iraq	2022	Measles-containing vaccine, 1st dose	Official coverage	87.83
JOR	Jordan	2022	Measles-containing vaccine, 1st dose	Official coverage	86.36
KWT	Kuwait	2022	Measles-containing vaccine, 1st dose	Official coverage	99
PSE	Palestine	2022	Measles-containing vaccine, 1st dose	WUENIC	96.5
OMN	Oman	2022	Measles-containing vaccine, 1st dose	Official coverage	97
SYR	Syrian Arab Republic	2022	Measles-containing vaccine, 1st dose	Official coverage	58.48
LBN	Lebanon	2022	Measles-containing vaccine, 1st dose	WUENIC	67
QAT	Qatar	2022	Measles-containing vaccine, 1st dose	Official coverage	99.62
SAU	Saudi Arabia	2022	Measles-containing vaccine, 1st dose	Official coverage	98.01
ARE	United Arab Emirates	2022	Measles-containing vaccine, 1st dose	Official coverage	98
YEM	Yemen	2022	Measles-containing vaccine, 1st dose	Official coverage	81
BHR	Bahrain	2021	Measles-containing vaccine, 1st dose	Official coverage	100
EGY	Egypt	2021	Measles-containing vaccine, 1st dose	Official coverage	95.91
IRN	Iran (Islamic Republic of)	2021	Measles-containing vaccine, 1st dose	Official coverage	99.75
IRQ	Iraq	2021	Measles-containing vaccine, 1st dose	Official coverage	75.06
JOR	Jordan	2021	Measles-containing vaccine, 1st dose	WUENIC	81
KWT	Kuwait	2021	Measles-containing vaccine, 1st dose	WUENIC	94
PSE	Palestine	2021	Measles-containing vaccine, 1st dose	WUENIC
OMN	Oman	2021	Measles-containing vaccine, 1st dose	Official coverage	100
SYR	Syrian Arab Republic	2021	Measles-containing vaccine, 1st dose	Official coverage	75.97
LBN	Lebanon	2021	Measles-containing vaccine, 1st dose	Official coverage	77.9
QAT	Qatar	2021	Measles-containing vaccine, 1st dose	Official coverage	99.55
SAU	Saudi Arabia	2021	Measles-containing vaccine, 1st dose	Official coverage	98
ARE	United Arab Emirates	2021	Measles-containing vaccine, 1st dose	Official coverage	99
YEM	Yemen	2021	Measles-containing vaccine, 1st dose	Official coverage	79
BHR	Bahrain	2020	Measles-containing vaccine, 1st dose	Official coverage	100
EGY	Egypt	2020	Measles-containing vaccine, 1st dose	Official coverage	93.78
IRN	Iran (Islamic Republic of)	2020	Measles-containing vaccine, 1st dose	Official coverage	99
IRQ	Iraq	2020	Measles-containing vaccine, 1st dose	Official coverage	75.6
JOR	Jordan	2020	Measles-containing vaccine, 1st dose	Official coverage	76.45
KWT	Kuwait	2020	Measles-containing vaccine, 1st dose	WUENIC	95
PSE	Palestine	2020	Measles-containing vaccine, 1st dose	WUENIC	99
OMN	Oman	2020	Measles-containing vaccine, 1st dose	Official coverage	100
SYR	Syrian Arab Republic	2020	Measles-containing vaccine, 1st dose	Official coverage	76.08
LBN	Lebanon	2020	Measles-containing vaccine, 1st dose	Official coverage	85
QAT	Qatar	2020	Measles-containing vaccine, 1st dose	Official coverage	89.55
SAU	Saudi Arabia	2020	Measles-containing vaccine, 1st dose	Official coverage	95.9
ARE	United Arab Emirates	2020	Measles-containing vaccine, 1st dose	Official coverage	99.53
YEM	Yemen	2020	Measles-containing vaccine, 1st dose	Official coverage	76
BHR	Bahrain	2019	Measles-containing vaccine, 1st dose	Official coverage	100
EGY	Egypt	2019	Measles-containing vaccine, 1st dose	Official coverage	94.6
IRN	Iran (Islamic Republic of)	2019	Measles-containing vaccine, 1st dose	Official coverage	99
IRQ	Iraq	2019	Measles-containing vaccine, 1st dose	Official coverage	82
JOR	Jordan	2019	Measles-containing vaccine, 1st dose	Official coverage	87
KWT	Kuwait	2019	Measles-containing vaccine, 1st dose	WUENIC	97
PSE	Palestine	2019	Measles-containing vaccine, 1st dose	Official coverage	100
OMN	Oman	2019	Measles-containing vaccine, 1st dose	Official coverage	100
SYR	Syrian Arab Republic	2019	Measles-containing vaccine, 1st dose	Official coverage	82
LBN	Lebanon	2019	Measles-containing vaccine, 1st dose	Official coverage	92.93
QAT	Qatar	2019	Measles-containing vaccine, 1st dose	WUENIC	99
SAU	Saudi Arabia	2019	Measles-containing vaccine, 1st dose	Official coverage	95.4
ARE	United Arab Emirates	2019	Measles-containing vaccine, 1st dose	Official coverage	100
YEM	Yemen	2019	Measles-containing vaccine, 1st dose	Official coverage	75

## Sheet: MCV_2
CODE	NAME	YEAR	ANTIGEN	SOURCE	COVERAGE
BHR	Bahrain	2024	Measles-containing vaccine, 2nd dose	Official coverage	100
EGY	Egypt	2024	Measles-containing vaccine, 2nd dose	Official coverage	96.07
IRN	Iran (Islamic Republic of)	2024	Measles-containing vaccine, 2nd dose	Official coverage	99
IRQ	Iraq	2024	Measles-containing vaccine, 2nd dose	Official coverage	81.88
JOR	Jordan	2024	Measles-containing vaccine, 2nd dose	Official coverage	96.43
KWT	Kuwait	2024	Measles-containing vaccine, 2nd dose	Official coverage	94.13
PSE	Palestine	2024	Measles-containing vaccine, 2nd dose	Official coverage	103.75
OMN	Oman	2024	Measles-containing vaccine, 2nd dose	Official coverage	98.86
SYR	Syrian Arab Republic	2024	Measles-containing vaccine, 2nd dose	Official coverage	80.88
LBN	Lebanon	2024	Measles-containing vaccine, 2nd dose	Official coverage	40.44
QAT	Qatar	2024	Measles-containing vaccine, 2nd dose	Official coverage	98.7
SAU	Saudi Arabia	2024	Measles-containing vaccine, 2nd dose	Official coverage	96.42
ARE	United Arab Emirates	2024	Measles-containing vaccine, 2nd dose	Official coverage	92
YEM	Yemen	2024	Measles-containing vaccine, 2nd dose	Official coverage	66
BHR	Bahrain	2023	Measles-containing vaccine, 2nd dose	Official coverage	100
EGY	Egypt	2023	Measles-containing vaccine, 2nd dose	Official coverage	94.96
IRN	Iran (Islamic Republic of)	2023	Measles-containing vaccine, 2nd dose	Official coverage	99.52
IRQ	Iraq	2023	Measles-containing vaccine, 2nd dose	Official coverage	83.03
JOR	Jordan	2023	Measles-containing vaccine, 2nd dose	Official coverage	89
KWT	Kuwait	2023	Measles-containing vaccine, 2nd dose	Official coverage	90.92
PSE	Palestine	2023	Measles-containing vaccine, 2nd dose	Official coverage	89.24
OMN	Oman	2023	Measles-containing vaccine, 2nd dose	Official coverage	99.74
SYR	Syrian Arab Republic	2023	Measles-containing vaccine, 2nd dose	Official coverage	70.32
LBN	Lebanon	2023	Measles-containing vaccine, 2nd dose	Official coverage	66.18
QAT	Qatar	2023	Measles-containing vaccine, 2nd dose	Official coverage	98.8
SAU	Saudi Arabia	2023	Measles-containing vaccine, 2nd dose	Official coverage	96.4
ARE	United Arab Emirates	2023	Measles-containing vaccine, 2nd dose	Official coverage	94
YEM	Yemen	2023	Measles-containing vaccine, 2nd dose	Official coverage	64.42
BHR	Bahrain	2022	Measles-containing vaccine, 2nd dose	Official coverage	100
EGY	Egypt	2022	Measles-containing vaccine, 2nd dose	Official coverage	95.57
IRN	Iran (Islamic Republic of)	2022	Measles-containing vaccine, 2nd dose	Official coverage	98
IRQ	Iraq	2022	Measles-containing vaccine, 2nd dose	Official coverage	97.04
JOR	Jordan	2022	Measles-containing vaccine, 2nd dose	Official coverage	80.18
KWT	Kuwait	2022	Measles-containing vaccine, 2nd dose	Official coverage	94
PSE	Palestine	2022	Measles-containing vaccine, 2nd dose	Official coverage	93.37
OMN	Oman	2022	Measles-containing vaccine, 2nd dose	Official coverage	98
SYR	Syrian Arab Republic	2022	Measles-containing vaccine, 2nd dose	Official coverage	54.77
LBN	Lebanon	2022	Measles-containing vaccine, 2nd dose	WUENIC	59
QAT	Qatar	2022	Measles-containing vaccine, 2nd dose	Official coverage	98.7
SAU	Saudi Arabia	2022	Measles-containing vaccine, 2nd dose	Official coverage	97.54
ARE	United Arab Emirates	2022	Measles-containing vaccine, 2nd dose	WUENIC	91
YEM	Yemen	2022	Measles-containing vaccine, 2nd dose	Official coverage	64
BHR	Bahrain	2021	Measles-containing vaccine, 2nd dose	Official coverage	98.81
EGY	Egypt	2021	Measles-containing vaccine, 2nd dose	Official coverage	95.51
IRN	Iran (Islamic Republic of)	2021	Measles-containing vaccine, 2nd dose	Official coverage	98.11
IRQ	Iraq	2021	Measles-containing vaccine, 2nd dose	Official coverage	84.05
JOR	Jordan	2021	Measles-containing vaccine, 2nd dose	WUENIC	85
KWT	Kuwait	2021	Measles-containing vaccine, 2nd dose	WUENIC	94
PSE	Palestine	2021	Measles-containing vaccine, 2nd dose	WUENIC	99
OMN	Oman	2021	Measles-containing vaccine, 2nd dose	Official coverage	100
SYR	Syrian Arab Republic	2021	Measles-containing vaccine, 2nd dose	Official coverage	70.46
LBN	Lebanon	2021	Measles-containing vaccine, 2nd dose	Official coverage	75.1
QAT	Qatar	2021	Measles-containing vaccine, 2nd dose	Official coverage	98.6
SAU	Saudi Arabia	2021	Measles-containing vaccine, 2nd dose	Official coverage	96.9
ARE	United Arab Emirates	2021	Measles-containing vaccine, 2nd dose	Official coverage	96
YEM	Yemen	2021	Measles-containing vaccine, 2nd dose	Official coverage	60
BHR	Bahrain	2020	Measles-containing vaccine, 2nd dose	Official coverage	100
EGY	Egypt	2020	Measles-containing vaccine, 2nd dose	Official coverage	93.71
IRN	Iran (Islamic Republic of)	2020	Measles-containing vaccine, 2nd dose	Official coverage	98.41
IRQ	Iraq	2020	Measles-containing vaccine, 2nd dose	Official coverage	93
JOR	Jordan	2020	Measles-containing vaccine, 2nd dose	Official coverage	89.81
KWT	Kuwait	2020	Measles-containing vaccine, 2nd dose	WUENIC	94
PSE	Palestine	2020	Measles-containing vaccine, 2nd dose	WUENIC	99
OMN	Oman	2020	Measles-containing vaccine, 2nd dose	Official coverage	100
SYR	Syrian Arab Republic	2020	Measles-containing vaccine, 2nd dose	Official coverage	69.66
LBN	Lebanon	2020	Measles-containing vaccine, 2nd dose	Official coverage	80
QAT	Qatar	2020	Measles-containing vaccine, 2nd dose	Official coverage	88.42
SAU	Saudi Arabia	2020	Measles-containing vaccine, 2nd dose	Official coverage	96.4
ARE	United Arab Emirates	2020	Measles-containing vaccine, 2nd dose	Official coverage	92.25
YEM	Yemen	2020	Measles-containing vaccine, 2nd dose	Official coverage	54
BHR	Bahrain	2019	Measles-containing vaccine, 2nd dose	Official coverage	100
EGY	Egypt	2019	Measles-containing vaccine, 2nd dose	Official coverage	94.2
IRN	Iran (Islamic Republic of)	2019	Measles-containing vaccine, 2nd dose	Official coverage	98
IRQ	Iraq	2019	Measles-containing vaccine, 2nd dose	Official coverage	86
JOR	Jordan	2019	Measles-containing vaccine, 2nd dose	Official coverage	99
KWT	Kuwait	2019	Measles-containing vaccine, 2nd dose	WUENIC	94
PSE	Palestine	2019	Measles-containing vaccine, 2nd dose	Official coverage	100
OMN	Oman	2019	Measles-containing vaccine, 2nd dose	Official coverage	100
SYR	Syrian Arab Republic	2019	Measles-containing vaccine, 2nd dose	Official coverage	71
LBN	Lebanon	2019	Measles-containing vaccine, 2nd dose	Official coverage	79.26
QAT	Qatar	2019	Measles-containing vaccine, 2nd dose	WUENIC	98
SAU	Saudi Arabia	2019	Measles-containing vaccine, 2nd dose	Official coverage	96.1
ARE	United Arab Emirates	2019	Measles-containing vaccine, 2nd dose	WUENIC	94
YEM	Yemen	2019	Measles-containing vaccine, 2nd dose	Official coverage	54

## Sheet: MCV_A
CODE	NAME	YEAR	ANTIGEN	SOURCE	COVERAGE
BHR	Bahrain	2024	Meningococcal A conjugate vaccine	Official coverage
EGY	Egypt	2024	Meningococcal A conjugate vaccine	Official coverage
IRN	Iran (Islamic Republic of)	2024	Meningococcal A conjugate vaccine	Official coverage
IRQ	Iraq	2024	Meningococcal A conjugate vaccine	Official coverage
JOR	Jordan	2024	Meningococcal A conjugate vaccine	Official coverage
KWT	Kuwait	2024	Meningococcal A conjugate vaccine	Official coverage
PSE	Palestine	2024	Meningococcal A conjugate vaccine	Official coverage
OMN	Oman	2024	Meningococcal A conjugate vaccine	Official coverage
SYR	Syrian Arab Republic	2024	Meningococcal A conjugate vaccine	Official coverage
LBN	Lebanon	2024	Meningococcal A conjugate vaccine	Official coverage
QAT	Qatar	2024	Meningococcal A conjugate vaccine	Official coverage
SAU	Saudi Arabia	2024	Meningococcal A conjugate vaccine	Official coverage
ARE	United Arab Emirates	2024	Meningococcal A conjugate vaccine	Official coverage
YEM	Yemen	2024	Meningococcal A conjugate vaccine	Official coverage
BHR	Bahrain	2023	Meningococcal A conjugate vaccine	Official coverage
EGY	Egypt	2023	Meningococcal A conjugate vaccine	Official coverage
IRN	Iran (Islamic Republic of)	2023	Meningococcal A conjugate vaccine	Official coverage
IRQ	Iraq	2023	Meningococcal A conjugate vaccine	Official coverage
JOR	Jordan	2023	Meningococcal A conjugate vaccine	Official coverage
KWT	Kuwait	2023	Meningococcal A conjugate vaccine	Official coverage
PSE	Palestine	2023	Meningococcal A conjugate vaccine	Official coverage
OMN	Oman	2023	Meningococcal A conjugate vaccine	Official coverage
SYR	Syrian Arab Republic	2023	Meningococcal A conjugate vaccine	Official coverage
LBN	Lebanon	2023	Meningococcal A conjugate vaccine	Official coverage
QAT	Qatar	2023	Meningococcal A conjugate vaccine	Official coverage
SAU	Saudi Arabia	2023	Meningococcal A conjugate vaccine	Official coverage
ARE	United Arab Emirates	2023	Meningococcal A conjugate vaccine	Official coverage
YEM	Yemen	2023	Meningococcal A conjugate vaccine	Official coverage
BHR	Bahrain	2022	Meningococcal A conjugate vaccine	Official coverage
EGY	Egypt	2022	Meningococcal A conjugate vaccine	Official coverage
IRN	Iran (Islamic Republic of)	2022	Meningococcal A conjugate vaccine	Official coverage
IRQ	Iraq	2022	Meningococcal A conjugate vaccine	Official coverage
JOR	Jordan	2022	Meningococcal A conjugate vaccine	Official coverage
KWT	Kuwait	2022	Meningococcal A conjugate vaccine	Official coverage
PSE	Palestine	2022	Meningococcal A conjugate vaccine	Official coverage
OMN	Oman	2022	Meningococcal A conjugate vaccine	Official coverage
SYR	Syrian Arab Republic	2022	Meningococcal A conjugate vaccine	Official coverage
LBN	Lebanon	2022	Meningococcal A conjugate vaccine	Official coverage
QAT	Qatar	2022	Meningococcal A conjugate vaccine	Official coverage
SAU	Saudi Arabia	2022	Meningococcal A conjugate vaccine	Official coverage
ARE	United Arab Emirates	2022	Meningococcal A conjugate vaccine	Official coverage
YEM	Yemen	2022	Meningococcal A conjugate vaccine	Official coverage
BHR	Bahrain	2021	Meningococcal A conjugate vaccine	Official coverage
EGY	Egypt	2021	Meningococcal A conjugate vaccine	Official coverage
IRN	Iran (Islamic Republic of)	2021	Meningococcal A conjugate vaccine	Official coverage
IRQ	Iraq	2021	Meningococcal A conjugate vaccine	Official coverage
JOR	Jordan	2021	Meningococcal A conjugate vaccine	Official coverage
KWT	Kuwait	2021	Meningococcal A conjugate vaccine	Official coverage
PSE	Palestine	2021	Meningococcal A conjugate vaccine	Official coverage
OMN	Oman	2021	Meningococcal A conjugate vaccine	Official coverage
SYR	Syrian Arab Republic	2021	Meningococcal A conjugate vaccine	Official coverage
LBN	Lebanon	2021	Meningococcal A conjugate vaccine	Official coverage
QAT	Qatar	2021	Meningococcal A conjugate vaccine	Official coverage
SAU	Saudi Arabia	2021	Meningococcal A conjugate vaccine	Official coverage
ARE	United Arab Emirates	2021	Meningococcal A conjugate vaccine	Official coverage
YEM	Yemen	2021	Meningococcal A conjugate vaccine	Official coverage
BHR	Bahrain	2020	Meningococcal A conjugate vaccine	Official coverage
EGY	Egypt	2020	Meningococcal A conjugate vaccine	Official coverage
IRN	Iran (Islamic Republic of)	2020	Meningococcal A conjugate vaccine	Official coverage
IRQ	Iraq	2020	Meningococcal A conjugate vaccine	Official coverage
JOR	Jordan	2020	Meningococcal A conjugate vaccine	Official coverage
KWT	Kuwait	2020	Meningococcal A conjugate vaccine	Official coverage
PSE	Palestine	2020	Meningococcal A conjugate vaccine	Official coverage
OMN	Oman	2020	Meningococcal A conjugate vaccine	Official coverage
SYR	Syrian Arab Republic	2020	Meningococcal A conjugate vaccine	Official coverage
LBN	Lebanon	2020	Meningococcal A conjugate vaccine	Official coverage
QAT	Qatar	2020	Meningococcal A conjugate vaccine	Official coverage
SAU	Saudi Arabia	2020	Meningococcal A conjugate vaccine	Official coverage	96.4
ARE	United Arab Emirates	2020	Meningococcal A conjugate vaccine	Official coverage
YEM	Yemen	2020	Meningococcal A conjugate vaccine	Official coverage
BHR	Bahrain	2019	Meningococcal A conjugate vaccine	Official coverage
EGY	Egypt	2019	Meningococcal A conjugate vaccine	Official coverage
IRN	Iran (Islamic Republic of)	2019	Meningococcal A conjugate vaccine	Official coverage
IRQ	Iraq	2019	Meningococcal A conjugate vaccine	Official coverage
JOR	Jordan	2019	Meningococcal A conjugate vaccine	Official coverage
KWT	Kuwait	2019	Meningococcal A conjugate vaccine	Official coverage
PSE	Palestine	2019	Meningococcal A conjugate vaccine	Official coverage
OMN	Oman	2019	Meningococcal A conjugate vaccine	Official coverage
SYR	Syrian Arab Republic	2019	Meningococcal A conjugate vaccine	Official coverage
LBN	Lebanon	2019	Meningococcal A conjugate vaccine	Official coverage
QAT	Qatar	2019	Meningococcal A conjugate vaccine	Official coverage
SAU	Saudi Arabia	2019	Meningococcal A conjugate vaccine	Official coverage
ARE	United Arab Emirates	2019	Meningococcal A conjugate vaccine	Official coverage
YEM	Yemen	2019	Meningococcal A conjugate vaccine	Official coverage

[truncated: 6 more sheets: PAB, PCV3, Pol3, Rota, Rubella, Sheet1]
